# Supplementary material for: Time-Limited Therapy with Belatacept in Kidney Transplant Recipients
Source: J Clin Med. 2022 Jun 6;11(11):3229. doi: 10.3390/jcm11113229 (PMC9181670; doi:10.3390/jcm11113229)
Supplement: Supplementary file 1 [file jcm-11-03229-s001.zip]

Archive with 1 entries (1 files):
- jcm-1695435-supplementary.pdf
